# Supplementary material for: Synergistic Targeting of Innate Receptors TLR7 and NOD2 for Therapeutic Intervention in Multiple Sclerosis
Source: Int J Mol Sci. 2024 Jul 7;25(13):7462. doi: 10.3390/ijms25137462 (PMC11242768; doi:10.3390/ijms25137462)
Supplement: Supplementary file 1 [file ijms-25-07462-s001.zip]

Archive with 1 entries (1 files):
- ijms-3072705-supplementary.pdf
